# Supplementary material for: Grain Yield and Quality of Foxtail Millet (Setaria italica L.) in Response to Tribenuron-Methyl
Source: PLoS One. 2015 Nov 13;10(11):e0142557. doi: 10.1371/journal.pone.0142557 (PMC4643917; doi:10.1371/journal.pone.0142557)
Supplement: S1 Table — The table matched to Fig 1. (XLS) [file pone.0142557.s001.xls]

## Sheet: Sheet1
2013
	TBM (g ai ha−1)	n1	n2	n3	mean value	SD	significantly different at P =0.05 level						TBM (g ai ha−1)	n1	n2	n3	mean value	SD	significantly different at P =0.05 level
jingu 21	0	8.62	7.31	9.05	8.3267	0.9063	a					jingu 21	0	53.2	58.7	49.8	53.9	4.4911	a
	11.25	7.63	6.73	7.05	7.1367	0.4562	a						11.25	49.5	53.2	52.4	51.7	1.9468	a
root biomass （g）	22.5	6.01	5.13	4.62	5.2533	0.7032	b					shoot biomass（g）	22.5	37.8	40.3	35.6	37.9	2.3516	b
	45	3.36	4.06	3.56	3.66	0.3606	c						45	27.6	30.2	23.6	27.1333	3.3247	c
	90	0	0	0									90	0	0	0
	TBM (g ai ha−1)	n1	n2	n3	mean value	SD	significantly different at P =0.05 level						TBM (g ai ha−1)	n1	n2	n3	mean value	SD	significantly different at P =0.05 level
zhangzagu 10	0	6.13	5.89	5.32	5.78	0.4161	a					zhangzagu 10	0	47.6	40.3	53.1	47	6.4211	a
	11.25	5.98	6.16	4.86	5.6667	0.7044	a						11.25	43.6	49.5	52.8	48.6333	4.6608	a
root biomass （g）	22.5	5.02	4.62	5.23	4.9567	0.3099	a					shoot biomass（g）	22.5	38.2	39.6	42.5	40.1	2.1932	ab
	45	3.22	2.91	3.72	3.2833	0.4087	b						45	35.3	29.6	40.5	35.1333	5.4519	b
	90	2.67	2.53	2.81	2.67	0.14	b						90	22.5	29.6	27.4	26.5	3.6346	c
