# Supplementary material for: Grain Yield and Quality of Foxtail Millet (Setaria italica L.) in Response to Tribenuron-Methyl
Source: PLoS One. 2015 Nov 13;10(11):e0142557. doi: 10.1371/journal.pone.0142557 (PMC4643917; doi:10.1371/journal.pone.0142557)
Supplement: S2 Table — The table matched to Fig 2. (XLS) [file pone.0142557.s002.xls]

## Sheet: Sheet1
2014
	TBM (g ai ha−1)	n1	n2	n3	mean value	SD	significantly different at P =0.05 level						TBM (g ai ha−1)	n1	n2	n3	mean value	SD	significantly different at P =0.05 level
jingu 21	0	6.97	5.93	6.62	6.5067	0.5292	a					jingu 21	0	48.6	57.2	41.6	49.1333	7.8137	a
	11.25	6.72	6.12	5.73	6.19	0.4987	a						11.25	50.2	45.9	42.7	46.2667	3.7634	a
root biomass（g）	22.5	4.36	4.76	3.86	4.3267	0.4509	b					shoot biomass（g）	22.5	40.3	35.7	30.6	35.5333	4.8521	b
	45	2.79	2.23	2.61	2.5433	0.2859	b						45	25.6	20.1	28.5	24.7333	4.2665	c
	90	0	0	0									90	0	0	0
	TBM (g ai ha−1)	n1	n2	n3	mean value	SD	significantly different at P =0.05 level						TBM (g ai ha−1)	n1	n2	n3	mean value	SD	significantly different at P =0.05 level
zhangzagu 10	0	4.89	4.52	5.23	4.88	0.3551	a					zhangzagu 10	0	49.6	54.2	47.1	50.3	3.6014	a
	11.25	4.78	4.16	4.96	4.6333	0.4197	a						11.25	51.3	45.7	50.7	49.2333	3.0746	a
root biomass（g）	22.5	4.83	4.03	3.32	4.06	0.7554	a					shoot biomass（g）	22.5	49.3	41.6	37.6	42.8333	5.9467	a
	45	2.87	2.43	2.62	2.64	0.2207	b						45	35.5	29.1	40.2	34.9333	5.5717	b
	90	2.05	1.73	2.21	1.9967	0.2444	b						90	23.4	22.9	26.1	24.1333	1.7214	c
