# Supplementary material for: Grain Yield and Quality of Foxtail Millet (Setaria italica L.) in Response to Tribenuron-Methyl
Source: PLoS One. 2015 Nov 13;10(11):e0142557. doi: 10.1371/journal.pone.0142557 (PMC4643917; doi:10.1371/journal.pone.0142557)
Supplement: S3 Table — The table matched to Table 2. (XLS) [file pone.0142557.s003.xls]

## Sheet: Sheet1
2013														2014
zhangzagu 10														zhangzagu 10
	Panicle length (cm)		TBM (g ai ha−1)	n1	n2	n3	mean value	SD	significantly different at P =0.05 level							Panicle length (cm)		TBM (g ai ha−1)	n1	n2	n3	mean value	SD	significantly different at P =0.05 level
			0	27.6	29.2	28.7	28.5	0.8185	a									0	30.1	29.4	28.1	29.2	1.0149	a
			11.25	27.9	28.5	26.8	27.7333	0.8622	a									11.25	29.6	28.5	27.6	28.5667	1.0017	a
			22.5	28.4	25.2	25	26.2	1.9079	a									22.5	28.6	25.6	26.2	26.8	1.5875	a
			45	22.5	23.1	21.8	22.4667	0.6506	b									45	22.4	23.5	20.6	22.1667	1.464	b
			90	18.1	16.5	15.4	16.6667	1.3577	c									90	19.3	17.4	19.6	18.7667	1.193	c
	Panicle diameter (mm)		TBM (g ai ha−1)	n1	n2	n3	mean value	SD	significantly different at P =0.05 level							Panicle diameter (mm)		TBM (g ai ha−1)	n1	n2	n3	mean value	SD	significantly different at P =0.05 level
			0	35.3	33.36	34.1	34.2533	0.979	a									0	35.2	33.2	37.1	35.1667	1.9502	a
			11.25	33.87	32.16	31.79	32.6067	1.1096	a									11.25	34.1	34.3	32.1	33.5	1.2166	ab
			22.5	30.1	31.01	29.9	30.3367	0.5916	b									22.5	31.5	30.6	32.1	31.4	0.755	b
			45	24.79	24.98	25.91	25.2267	0.5994	c									45	24.5	23.1	22.6	23.4	0.9849	c
			90	21.7	19.59	18.95	20.08	1.439	d									90	20.4	18.2	19.1	19.2333	1.106	d
	Panicles number (×104 ha−1)		TBM (g ai ha−1)	n1	n2	n3	mean value	SD	significantly different at P =0.05 level							Panicles number (×104 ha−1)		TBM (g ai ha−1)	n1	n2	n3	mean value	SD	significantly different at P =0.05 level
			0	49	47	50	48.6667	1.5275	a									0	52	48	50	50	2	a
			11.25	48	46	50	48	2	a									11.25	47	45	50	47.3333	2.5166	a
			22.5	52	55	48	51.6667	3.5119	a									22.5	46	50	42	46	4	a
			45	50	49	48	49	1	a									45	49	44	47	46.6667	2.5166	a
			90	53	47	50	50	3	a									90	53	48	51	50.6667	2.5166	a
	Grains per panicle		TBM (g ai ha−1)	n1	n2	n3	mean value	SD	significantly different at P =0.05 level							Grains per panicle		TBM (g ai ha−1)	n1	n2	n3	mean value	SD	significantly different at P =0.05 level
			0	7726	7805	7914	7815	94.3981	a									0	8005	8173	8231	8136.33	117.377	a
			11.25	7724	7771	7631	7708.67	71.2484	a									11.25	7948	8038	7879	7955	79.7308	a
			22.5	7534	7616	7798	7649.33	135.12	a									22.5	7916	7834	7791	7847	63.5059	a
			45	5653	5356	5527	5512	149.067	b									45	5835	6169	6098	6034	175.957	b
			90	4019	4141	3914	4024.67	113.606	c									90	4379	3856	4004	4079.67	269.586	c
	1000-grain weight (g)		TBM (g ai ha−1)	n1	n2	n3	mean value	SD	significantly different at P =0.05 level							1000-grain weight (g)		TBM (g ai ha−1)	n1	n2	n3	mean value	SD	significantly different at P =0.05 level
			0	3.4	3.23	3.34	3.3233	0.0862	a									0	3.31	3.24	3.23	3.26	0.0436	a
			11.25	3.06	3.31	3.38	3.25	0.1682	a									11.25	3.26	3.1	3.25	3.2033	0.0896	a
			22.5	3.36	3.07	3.13	3.1867	0.1531	a									22.5	3.26	3.19	3.05	3.1667	0.1069	a
			45	2.78	2.97	2.65	2.8	0.1609	b									45	2.99	3.06	3.19	3.08	0.1015	ab
			90	2.76	3.04	2.89	2.8967	0.1401	b									90	3.01	2.96	2.79	2.92	0.1153	b
	Yield (kg ha−1)		TBM (g ai ha−1)	n1	n2	n3	mean value	SD	significantly different at P =0.05 level							Yield (kg ha−1)		TBM (g ai ha−1)	n1	n2	n3	mean value	SD	significantly different at P =0.05 level
			0	6170.75	5897.75	6247.31	6105.27	183.749	a									0	5602.65	5890.24	6170.28	5887.72	283.823	a
			11.25	5802.65	5990.57	6070.06	5954.43	137.318	a									11.25	5770.29	5630.28	5840.29	5746.95	106.932	a
			22.5	6012.23	5530.29	5737.03	5759.85	241.778	a									22.5	5634.85	5429.47	5816.82	5627.05	193.793	a
			45	3451.76	2847.35	2714.42	3004.51	392.991	b									45	3150.16	2940.15	2810.14	2966.82	171.57	b
			90	2146.75	2034.75	2479.38	2220.29	231.258	c									90	2620.13	2590.13	2370.12	2526.79	136.511	c
