# Supplementary material for: Grain Yield and Quality of Foxtail Millet (Setaria italica L.) in Response to Tribenuron-Methyl
Source: PLoS One. 2015 Nov 13;10(11):e0142557. doi: 10.1371/journal.pone.0142557 (PMC4643917; doi:10.1371/journal.pone.0142557)
Supplement: S4 Table — The table matched to Table 3. (XLS) [file pone.0142557.s004.xls]

## Sheet: Sheet1
2013														2014
jingu 21														jingu 21
	Panicle length (cm)		TBM (g ai ha−1)	n1	n2	n3	mean value	SD	significantly different at P =0.05 level							Panicle length (cm)		TBM (g ai ha−1)	n1	n2	n3	mean value	SD	significantly different at P =0.05 level
			0	25.1	26.6	25.5	25.7333	0.7767	a									0	28.1	27.5	25.2	26.9333	1.5308	a
			11.25	23.3	24.2	23.5	23.6667	0.4726	b									11.25	24.7	23.3	25.1	24.3667	0.9452	a
			22.5	20.8	21	19.8	20.5333	0.6429	c									22.5	19.6	18.2	16.5	18.1	1.5524	b
			45	15.3	14.6	17.5	15.8	1.5133	d									45	13	15.3	12.9	13.7333	1.3577	c
			90	0	0	0												90	0	0	0
	Panicle diameter (mm)		TBM (g ai ha−1)	n1	n2	n3	mean value	SD	significantly different at P =0.05 level							Panicle diameter (mm)		TBM (g ai ha−1)	n1	n2	n3	mean value	SD	significantly different at P =0.05 level
			0	31.87	31.63	36.09	33.1967	2.5086	a									0	36.65	33.26	34.14	34.6833	1.7591	a
			11.25	31.92	31.43	34.9	32.75	1.878	a									11.25	32.76	31.16	30.28	31.4	1.2573	b
			22.5	23.71	27.18	25.01	25.3	1.7531	b									22.5	22.98	25.64	24.98	24.5333	1.3851	c
			45	21.26	21.2	16.27	19.5767	2.8638	c									45	20.68	19.89	21.87	20.8133	0.9967	d
			90	0	0	0												90	0	0	0
	Panicles number (×104 ha−1)		TBM (g ai ha−1)	n1	n2	n3	mean value	SD	significantly different at P =0.05 level							Panicles number (×104 ha−1)		TBM (g ai ha−1)	n1	n2	n3	mean value	SD	significantly different at P =0.05 level
			0	40	47	43	43.3333	3.5119	a									0	44	43	40	42.3333	2.0817	a
			11.25	37	38	40	38.3333	1.5275	a									11.25	37	40	43	40	3	a
			22.5	46	42	39	42.3333	3.5119	a									22.5	42	40	46	42.6667	3.0551	a
			45	37	36	41	38	2.6458	a									45	43	39	36	39.3333	3.5119	a
			90	0	0	0												90	0	0	0
	Grains per panicle		TBM (g ai ha−1)	n1	n2	n3	mean value	SD	significantly different at P =0.05 level							Grains per panicle		TBM (g ai ha−1)	n1	n2	n3	mean value	SD	significantly different at P =0.05 level
			0	6256	6951	6614	6607	347.553	a									0	6926	7221	7102	7083	148.415	a
			11.25	6361	6035	6224	6206.67	163.69	a									11.25	6806	7001	6756	6854.33	129.454	a
			22.5	4879	5019	4914	4937.33	72.8583	b									22.5	5016	4978	5189	5061	112.468	b
			45	3668	3753	3364	3595	204.517	c									45	3348	3416	3536	3433.33	95.191	c
			90	0	0	0												90	0	0	0
	1000-grain weight (g)		TBM (g ai ha−1)	n1	n2	n3	mean value	SD	significantly different at P =0.05 level							1000-grain weight (g)		TBM (g ai ha−1)	n1	n2	n3	mean value	SD	significantly different at P =0.05 level
			0	3.25	3.31	3.29	3.2833	0.0306	a									0	3.16	3.09	3.21	3.1533	0.0603	a
			11.25	3.28	3.26	3.26	3.2667	0.0115	a									11.25	3.08	2.98	3.2	3.0867	0.1102	a
			22.5	3.16	3.21	3.21	3.1933	0.0289	b									22.5	2.91	2.86	2.62	2.7967	0.155	b
			45	3.14	3.19	3.14	3.1567	0.0289	b									45	2.64	2.54	2.36	2.5133	0.1419	c
			90	0	0	0												90	0	0	0
	Yield (kg ha−1)		TBM (g ai ha−1)	n1	n2	n3	mean value	SD	significantly different at P =0.05 level							Yield (kg ha−1)		TBM (g ai ha−1)	n1	n2	n3	mean value	SD	significantly different at P =0.05 level
			0	4300.22	4510.23	4090.2	4300.22	210.011	a									0	4262.6	4151.4	3815.3	4076.43	232.883	a
			11.25	3770.19	4030.2	3910.2	3903.53	130.135	b									11.25	3889.4	4025.4	3748.5	3887.77	138.457	a
			22.5	2370.12	2160.11	2410.12	2313.45	134.295	c									22.5	2251.2	2513.5	2068.4	2277.7	223.73	b
			45	1450.07	1730.09	1620.08	1600.08	141.074	d									45	1264.2	1647.3	1532.5	1481.33	196.609	c
			90	0	0	0												90	0	0	0
