# Supplementary material for: Grain Yield and Quality of Foxtail Millet (Setaria italica L.) in Response to Tribenuron-Methyl
Source: PLoS One. 2015 Nov 13;10(11):e0142557. doi: 10.1371/journal.pone.0142557 (PMC4643917; doi:10.1371/journal.pone.0142557)
Supplement: S5 Table — The table matched to Table 4. (XLS) [file pone.0142557.s005.xls]

## Sheet: Sheet1
	zhangzagu 10		TBM (g ai ha−1)	Panicle length (cm)	Panicle diameter (mm)	Panicles number (×104 ha−1)	Grains per panicle	1000-grain weight (g)	Yield (kg ha−1)
			0	28.5	34.25	49	7815	3.32	6105.27		Parameter	x1	x2	x3	x4	x5	x6
			11.25	27.73	32.61	48	7709	3.25	5954.43		x1	1	0.99**	-0.27	0.98**	0.83*	0.95**
			22.5	26.2	30.34	52	7649	3.19	5759.85		x2	0.99**	1	-0.29	0.98**	0.89*	0.97**
			45	22.47	25.23	49	5512	2.8	3004.51		x3	-0.27	-0.29	1	-0.12	-0.13	-0.11
			90	16.67	20.08	50	4025	2.9	2220.29		x4	0.98**	0.98**	-0.12	1	0.88*	0.99**
											x5	0.83*	0.89*	-0.13	0.88*	1	0.94**
											x6	0.95**	0.97**	-0.11	0.99**	0.94**	1
												* p<0.05	** p<0.01
	jingu 21		TBM (g ai ha−1)	Panicle length (cm)	Panicle diameter (mm)	Panicles number (×104 ha−1)	Grains per panicle	1000-grain weight (g)	Yield (kg ha−1)		Parameter	x1	x2	x3	x4	x5	x6
			0	25.73	33.2	43	6607	3.28	4300		x1	1	0.98**	0.52	1.00**	0.96*	0.97**
			11.25	23.67	32.75	38	6207	3.27	3903.53		x2	0.98**	1	0.35	0.99**	0.99**	0.99**
			22.5	20.53	25.3	42	4937	3.19	2313.45		x3	0.52	0.35	1	0.44	0.29	0.34
			45	15.8	19.58	38	3595	3.16	1600.08		x4	1.00**	0.99**	0.44	1	0.98**	0.98**
			90	0	0	0					x5	0.96*	0.99**	0.29	0.98**	1	1.00**
											x6	0.97**	0.99**	0.34	0.98**	1.00**	1
												* p<0.05	** p<0.01
