# Supplementary material for: Grain Yield and Quality of Foxtail Millet (Setaria italica L.) in Response to Tribenuron-Methyl
Source: PLoS One. 2015 Nov 13;10(11):e0142557. doi: 10.1371/journal.pone.0142557 (PMC4643917; doi:10.1371/journal.pone.0142557)
Supplement: S6 Table — The table matched to Fig 3. (XLS) [file pone.0142557.s006.xls]

## Sheet: Sheet1
zhangzagu 10
protein (%)		TBM (g ai ha−1)	n1	n2	n3	mean value	SD	significantly different at P =0.05 level
		0	11.39	11.33	11.23	11.3167	0.0808	a
		11.25	11.42	11.25	11.21	11.2933	0.1115	a
		22.5	11.27	11.41	11.15	11.2767	0.1301	a
		45	11.11	11.01	10.89	11.0033	0.1102	b
		90	10.41	10.36	10.79	10.52	0.2352	c
jingu 21
protein (%)		TBM (g ai ha−1)	n1	n2	n3	mean value	SD	significantly different at P =0.05 level
		0	12.42	12.23	12.37	12.34	0.0985	a
		11.25	12.21	12.33	12.01	12.1833	0.1617	a
		22.5	11.46	12.03	11.8	11.7633	0.2868	b
		45	11.52	11.35	11.21	11.36	0.1552	c
		90	0	0	0
