# Supplementary material for: Grain Yield and Quality of Foxtail Millet (Setaria italica L.) in Response to Tribenuron-Methyl
Source: PLoS One. 2015 Nov 13;10(11):e0142557. doi: 10.1371/journal.pone.0142557 (PMC4643917; doi:10.1371/journal.pone.0142557)
Supplement: S7 Table — The table matched to Table 5. (XLS) [file pone.0142557.s007.xls]

## Sheet: Sheet1
zhangzagu 10											jingu 21
	TBM (g ai ha−1)	n1	n2	n3	mean value	SD	significantly different at P =0.05 level					TBM (g ai ha−1)	n1	n2	n3	mean value	SD	significantly different at P =0.05 level
Fe (mg/kg)	0	33.0446	34.563	34.018	33.8752	0.7692	a				Fe (mg/kg)	0	36.5353	36.45	37.016	36.6671	0.3052	a
	11.25	30.6751	31.848	33.914	32.1457	1.6398	a					11.25	31.8767	33.854	32.214	32.6482	1.0578	b
	22.5	30.9661	31.974	32.825	31.9217	0.9306	a					22.5	29.9779	30.451	31.012	30.4803	0.5177	c
	45	29.7627	27.985	28.654	28.8006	0.8979	b					45	29.3296	26.924	30.024	28.7592	1.6268	c
	90	26.8601	25.924	27.516	26.7667	0.8001	c					90	0	0	0
	TBM (g ai ha−1)	n1	n2	n3	mean value	SD	significantly different at P =0.05 level
Zn (mg/kg)	0	37.0412	36.031	36.153	36.4084	0.5514	a					TBM (g ai ha−1)	n1	n2	n3	mean value	SD	significantly different at P =0.05 level
	11.25	37.4437	35.146	35.153	35.9142	1.3246	ab				Zn (mg/kg)	0	39.6828	37.514	36.132	37.7763	1.7899	a
	22.5	36.3126	35.843	33.516	35.2239	1.4976	ab					11.25	34.0923	34.124	35.514	34.5768	0.8118	ab
	45	34.0539	34.721	34.124	34.2996	0.3666	b					22.5	35.3103	34.412	30.135	33.2858	2.7654	b
	90	32.0863	33.024	31.953	32.3544	0.5837	c					45	33.1914	31.959	32.025	32.3918	0.6933	b
												90	0	0	0
	TBM (g ai ha−1)	n1	n2	n3	mean value	SD	significantly different at P =0.05 level					TBM (g ai ha−1)	n1	n2	n3	mean value	SD	significantly different at P =0.05 level
Cu (mg/kg)	0	5.8575	5.616	5.513	5.6622	0.1768	a				Cu (mg/kg)	0	6.3173	5.642	5.843	5.9341	0.3467	a
	11.25	5.6233	4.921	5.21	5.2514	0.353	a					11.25	5.4811	5.624	5.401	5.502	0.113	b
	22.5	5.0258	5.112	5.442	5.1933	0.2197	a					22.5	5.1612	5.264	4.831	5.0854	0.2262	c
	45	4.5366	4.825	4.301	4.5542	0.2624	b					45	4.7181	4.672	4.801	4.7304	0.0654	c
	90	3.7922	4.313	4.003	4.0361	0.262	c					90	0	0	0
	TBM (g ai ha−1)	n1	n2	n3	mean value	SD	significantly different at P =0.05 level					TBM (g ai ha−1)	n1	n2	n3	mean value	SD	significantly different at P =0.05 level
Mn (mg/kg)	0	11.6694	11.739	11.543	11.6505	0.0994	b				Mn (mg/kg)	0	12.033	11.813	11.749	11.865	0.149	a
	11.25	11.9792	11.706	12.001	11.8954	0.1644	a					11.25	12.0208	12.056	11.869	11.9819	0.0994	a
	22.5	11.9162	12.0254	11.889	11.9435	0.0722	a					22.5	11.6217	11.597	11.2402	11.4863	0.2135	b
	45	11.4743	11.243	11.509	11.4088	0.1446	c					45	11.3831	10.965	11.02	11.1227	0.2272	c
	90	11.4186	11.257	11.159	11.2782	0.1311	c					90	0	0	0
